# Supplementary material for: Immunotherapy Platform That Conjugates Antigen to Complement C3-Targeted Liposomes Induces a Robust Adaptive Immune Response
Source: Int J Mol Sci. 2025 May 22;26(11):4985. doi: 10.3390/ijms26114985 (PMC12155296; doi:10.3390/ijms26114985)
Supplement: Supplementary file 1 [file ijms-26-04985-s001.zip]

Archive with 1 entries (1 files):
- ijms-3620994-supplementary.pdf
